# Supplementary material for: Shoulder Instability in the U.S. Military: A Systematic Review of Epidemiology, Operative Management, and Outcomes
Source: J Clin Med. 2025 Dec 23;15(1):110. doi: 10.3390/jcm15010110 (PMC12787026; doi:10.3390/jcm15010110)
Supplement: Supplementary file 1 [file jcm-15-00110-s001.zip]

Archive with 1 entries (1 files):
- jcm-4041610-supplementary.pdf
